# Supplementary material for: Early (≤10 Days) vs. Late (>10 Days) Tracheostomy in the Intensive Care Unit: Impact on Discontinuation of Sedation and Mechanical Ventilation
Source: Life (Basel). 2026 May 26;16(6):891. doi: 10.3390/life16060891 (PMC13301516; doi:10.3390/life16060891)
Supplement: Supplementary file 1 [file life-16-00891-s001.zip]

Archive with 1 entries (1 files):
- life-4324621-supplementary.pdf
